# Supplementary material for: Chemico-Physical Properties of Some 1,1′-Bis-alkyl-2,2′-hexane-1,6-diyl-bispyridinium Chlorides Hydrogenated and Partially Fluorinated for Gene Delivery
Source: Molecules. 2023 Apr 20;28(8):3585. doi: 10.3390/molecules28083585 (PMC10145364; doi:10.3390/molecules28083585)
Supplement: Supplementary file 1 [file molecules-28-03585-s001.zip]

Archive with 1 entries (1 files):
- molecules-2266406-supplementary.pdf
